# Supplementary material for: Classification of divorce causes during the COVID-19 pandemic using convolutional neural networks
Source: PeerJ Comput Sci. 2022 Jun 30;8:e998. doi: 10.7717/peerj-cs.998 (PMC9299239; doi:10.7717/peerj-cs.998)
Supplement: Supplemental Information 1 [file peerj-cs-08-998-s001.zip]

Archive with 702 entries (688 files):
- Codes/__pycache__/
- Codes/__pycache__/app.cpython-38.pyc
- Codes/__pycache__/model.cpython-36.pyc
- Codes/__pycache__/model.cpython-38.pyc
- Codes/__pycache__/scrapping.cpython-36.pyc
- Codes/app.py
- Codes/flask_session/
- Codes/flask_session/0d4054ac29840b3e7af81c5cb7fb6f3e
- Codes/flask_session/10e29da1fa35b3ce5769b439a8dddf3b
- Codes/flask_session/115f333f19124d3251f15c1bfc37c80e
- Codes/flask_session/169fccf5a302717b9a399fd08039fc25
- Codes/flask_session/1fb0dbc9d870d7b1a444041670bcd275
- Codes/flask_session/2029240f6d1128be89ddc32729463129
- Codes/flask_session/2c7e0be7b452f10f2bc06bd843f4beb9
- Codes/flask_session/329067393730dbfeedacf1a70b05b887
- Codes/flask_session/3cd831d9f272d08451a4cfbbc72083dd
- Codes/flask_session/6461adbedeb8549d8d76271c7025d111
- Codes/flask_session/aa6d34822b6b549ee42fb55833b3a2a0
- Codes/flask_session/bd283cc47de21fe1024f9502a12c6664
- Codes/flask_session/c26e7074d6f31f9a39ecb67fce30fb40
- Codes/flask_session/c88751a8afd65d499f8a99d339b00708
- Codes/flask_session/d7fefcb3c5ada52468c9446815de0df0
- Codes/flask_session/d8b06d74725313cc86abe5cf41128edc
- Codes/flask_session/d9c5c19315254e85b3c0a2a40eb25c64
- Codes/flask_session/ec9798957a810ca462fe67706fec992e
- Codes/flask_session/tmp_00t7yzv.__wz_cache
- Codes/flask_session/tmp_1d83kzj.__wz_cache
- Codes/flask_session/tmp_51eyhp5.__wz_cache
- Codes/flask_session/tmp_6at23tp.__wz_cache
- Codes/flask_session/tmp_a9m5lng.__wz_cache
- Codes/flask_session/tmp_eph36ir.__wz_cache
- Codes/flask_session/tmp_i84igpb.__wz_cache
- Codes/flask_session/tmp_jzjj5pq.__wz_cache
- Codes/flask_session/tmp_loijnch.__wz_cache
- Codes/flask_session/tmp_qqqxo0y.__wz_cache
- Codes/flask_session/tmp_slhb_u6.__wz_cache
- Codes/flask_session/tmp_syt8sty.__wz_cache
- Codes/flask_session/tmp_ttqvm6l.__wz_cache
- Codes/flask_session/tmp_u6feyi2.__wz_cache
- Codes/flask_session/tmp_wco7oen.__wz_cache
- Codes/flask_session/tmp05pjecfn.__wz_cache
- Codes/flask_session/tmp0cbcioh4.__wz_cache
- Codes/flask_session/tmp0eytd_ee.__wz_cache
- Codes/flask_session/tmp0g14vh8n.__wz_cache
- Codes/flask_session/tmp0j6liicb.__wz_cache
- Codes/flask_session/tmp0jbl3pou.__wz_cache
- Codes/flask_session/tmp0k3k3gq0.__wz_cache
- Codes/flask_session/tmp0krg8gly.__wz_cache
- Codes/flask_session/tmp0ksi4e6n.__wz_cache
- Codes/flask_session/tmp0p32_m4e.__wz_cache
- Codes/flask_session/tmp0u64brtc.__wz_cache
- Codes/flask_session/tmp0vky27or.__wz_cache
- Codes/flask_session/tmp0wt7b0f_.__wz_cache
- Codes/flask_session/tmp0zfrlw1_.__wz_cache
- Codes/flask_session/tmp0zwcdcrs.__wz_cache
- Codes/flask_session/tmp10ja_sys.__wz_cache
- Codes/flask_session/tmp111njggj.__wz_cache
- Codes/flask_session/tmp13ms20mr.__wz_cache
- Codes/flask_session/tmp1a248u15.__wz_cache
- Codes/flask_session/tmp1agmxp70.__wz_cache
- Codes/flask_session/tmp1ensq83s.__wz_cache
- Codes/flask_session/tmp1h05aa8o.__wz_cache
- Codes/flask_session/tmp1i985ts_.__wz_cache
- Codes/flask_session/tmp1j88xfxi.__wz_cache
- Codes/flask_session/tmp1jv7le9g.__wz_cache
- Codes/flask_session/tmp1l_1a0z_.__wz_cache
- Codes/flask_session/tmp1lc9t4f7.__wz_cache
- Codes/flask_session/tmp1nxekpla.__wz_cache
- Codes/flask_session/tmp1q6vrqgl.__wz_cache
- Codes/flask_session/tmp1qc0_4i3.__wz_cache
- Codes/flask_session/tmp1t5fshka.__wz_cache
- Codes/flask_session/tmp1vc8kdgs.__wz_cache
- Codes/flask_session/tmp1wie7gvg.__wz_cache
- Codes/flask_session/tmp1ztzpffq.__wz_cache
- Codes/flask_session/tmp2_52rvdb.__wz_cache
- Codes/flask_session/tmp20_efljv.__wz_cache
- Codes/flask_session/tmp2045ywdy.__wz_cache
- Codes/flask_session/tmp20dn0d0h.__wz_cache
- Codes/flask_session/tmp24_lwpl_.__wz_cache
- Codes/flask_session/tmp25ffpit5.__wz_cache
- Codes/flask_session/tmp27c3rbaq.__wz_cache
- Codes/flask_session/tmp2az_ul8o.__wz_cache
- Codes/flask_session/tmp2bkytkx3.__wz_cache
- Codes/flask_session/tmp2gf50wz7.__wz_cache
- Codes/flask_session/tmp2gufwdmo.__wz_cache
- Codes/flask_session/tmp2jgcohle.__wz_cache
- Codes/flask_session/tmp2jxhgdxe.__wz_cache
- Codes/flask_session/tmp2lu14ze3.__wz_cache
- Codes/flask_session/tmp2p__umbp.__wz_cache
- Codes/flask_session/tmp2te373ka.__wz_cache
- Codes/flask_session/tmp2v7fvxhb.__wz_cache
- Codes/flask_session/tmp2x_xfyya.__wz_cache
- Codes/flask_session/tmp2zdekgtq.__wz_cache
- Codes/flask_session/tmp33ni9g6g.__wz_cache
- Codes/flask_session/tmp3dl92h8s.__wz_cache
- Codes/flask_session/tmp3hu2hyok.__wz_cache
- Codes/flask_session/tmp3rofx9s4.__wz_cache
- Codes/flask_session/tmp3tljtcja.__wz_cache
- Codes/flask_session/tmp3tthw7i8.__wz_cache
- Codes/flask_session/tmp3xf_d7l_.__wz_cache
- Codes/flask_session/tmp403mga3c.__wz_cache
- Codes/flask_session/tmp45jfzha6.__wz_cache
- Codes/flask_session/tmp47rxefpe.__wz_cache
- Codes/flask_session/tmp48mpg22q.__wz_cache
- Codes/flask_session/tmp48wryp7l.__wz_cache
- Codes/flask_session/tmp496zi_1w.__wz_cache
- Codes/flask_session/tmp4bz4tish.__wz_cache
- Codes/flask_session/tmp4d4pqjgi.__wz_cache
- Codes/flask_session/tmp4dm9f3af.__wz_cache
- Codes/flask_session/tmp4fst68x2.__wz_cache
- Codes/flask_session/tmp4gg4nm2n.__wz_cache
- Codes/flask_session/tmp4gxrxa70.__wz_cache
- Codes/flask_session/tmp4lzn4rnl.__wz_cache
- Codes/flask_session/tmp4nj8dam_.__wz_cache
- Codes/flask_session/tmp4qexxdhc.__wz_cache
- Codes/flask_session/tmp4sp7t0_4.__wz_cache
- Codes/flask_session/tmp4vqteq3x.__wz_cache
- Codes/flask_session/tmp4yj0l4m4.__wz_cache
- Codes/flask_session/tmp5_e7m4nf.__wz_cache
- Codes/flask_session/tmp50jns2j3.__wz_cache
- Codes/flask_session/tmp50nilrvl.__wz_cache
- Codes/flask_session/tmp50zp5d1y.__wz_cache
- Codes/flask_session/tmp52p267mt.__wz_cache
- Codes/flask_session/tmp53l5mgra.__wz_cache
- Codes/flask_session/tmp55n1zdus.__wz_cache
- Codes/flask_session/tmp58k4y57p.__wz_cache
- Codes/flask_session/tmp5a0i0hwq.__wz_cache
- Codes/flask_session/tmp5dwu0g__.__wz_cache
- Codes/flask_session/tmp5f4cly6i.__wz_cache
- Codes/flask_session/tmp5kxout7v.__wz_cache
- Codes/flask_session/tmp5liq1b3x.__wz_cache
- Codes/flask_session/tmp5o770rxg.__wz_cache
- Codes/flask_session/tmp5qb9u07w.__wz_cache
- Codes/flask_session/tmp5r_7anh5.__wz_cache
- Codes/flask_session/tmp5rh5xjvb.__wz_cache
- Codes/flask_session/tmp5s3wfzyb.__wz_cache
- Codes/flask_session/tmp5vkfq82y.__wz_cache
- Codes/flask_session/tmp5yh7bwj_.__wz_cache
- Codes/flask_session/tmp63a8rcqh.__wz_cache
- Codes/flask_session/tmp64sp9mwy.__wz_cache
- Codes/flask_session/tmp65dqcseh.__wz_cache
- Codes/flask_session/tmp65hfi035.__wz_cache
- Codes/flask_session/tmp673laep_.__wz_cache
- Codes/flask_session/tmp6749wf43.__wz_cache
- Codes/flask_session/tmp69_hj9mw.__wz_cache
- Codes/flask_session/tmp69nwdc73.__wz_cache
- Codes/flask_session/tmp69uf7psd.__wz_cache
- Codes/flask_session/tmp6b737cl0.__wz_cache
- Codes/flask_session/tmp6es88i_y.__wz_cache
- Codes/flask_session/tmp6haisjq7.__wz_cache
- Codes/flask_session/tmp6k2wa_s8.__wz_cache
- Codes/flask_session/tmp6lajei8g.__wz_cache
- Codes/flask_session/tmp6lj6z8i6.__wz_cache
- Codes/flask_session/tmp6qsxjflz.__wz_cache
- Codes/flask_session/tmp6r_c4k5z.__wz_cache
- Codes/flask_session/tmp6sne7zgr.__wz_cache
- Codes/flask_session/tmp6u6li5gk.__wz_cache
- Codes/flask_session/tmp6uqg6eyf.__wz_cache
- Codes/flask_session/tmp6xs6gih4.__wz_cache
- Codes/flask_session/tmp6y7oi9fq.__wz_cache
- Codes/flask_session/tmp70z24jl0.__wz_cache
- Codes/flask_session/tmp71mdbilc.__wz_cache
- Codes/flask_session/tmp7287s_3b.__wz_cache
- Codes/flask_session/tmp72l3qv79.__wz_cache
- Codes/flask_session/tmp72wo1u7u.__wz_cache
- Codes/flask_session/tmp73057r57.__wz_cache
- Codes/flask_session/tmp782y2l2l.__wz_cache
- Codes/flask_session/tmp78k8lwem.__wz_cache
- Codes/flask_session/tmp7aeum01o.__wz_cache
- Codes/flask_session/tmp7blprlf1.__wz_cache
- Codes/flask_session/tmp7c54y5e2.__wz_cache
- Codes/flask_session/tmp7dza4385.__wz_cache
- Codes/flask_session/tmp7f4l3v88.__wz_cache
- Codes/flask_session/tmp7fypv6mh.__wz_cache
- Codes/flask_session/tmp7i4f3r11.__wz_cache
- Codes/flask_session/tmp7lg8ezb3.__wz_cache
- Codes/flask_session/tmp7n7i7oii.__wz_cache
- Codes/flask_session/tmp7q75fmij.__wz_cache
- Codes/flask_session/tmp7roojhkp.__wz_cache
- Codes/flask_session/tmp7u1zj33q.__wz_cache
- Codes/flask_session/tmp7zhrp_lm.__wz_cache
- Codes/flask_session/tmp8_rocuou.__wz_cache
- Codes/flask_session/tmp86qlis5j.__wz_cache
- Codes/flask_session/tmp873xkh50.__wz_cache
- Codes/flask_session/tmp8brkf_at.__wz_cache
- Codes/flask_session/tmp8cd_v73o.__wz_cache
- Codes/flask_session/tmp8eacrbe_.__wz_cache
- Codes/flask_session/tmp8exkht59.__wz_cache
- Codes/flask_session/tmp8fsl_9cm.__wz_cache
- Codes/flask_session/tmp8hhlab_i.__wz_cache
- Codes/flask_session/tmp8hskll1p.__wz_cache
- Codes/flask_session/tmp8itaeo53.__wz_cache
- Codes/flask_session/tmp8j_vaxq8.__wz_cache
- Codes/flask_session/tmp8ltr0ipa.__wz_cache
- Codes/flask_session/tmp8mto_31i.__wz_cache
- Codes/flask_session/tmp8nc98w31.__wz_cache
- Codes/flask_session/tmp8nny__34.__wz_cache
- Codes/flask_session/tmp8q4u3a8o.__wz_cache
- Codes/flask_session/tmp8uq1os_s.__wz_cache
- Codes/flask_session/tmp8vibanpb.__wz_cache
- Codes/flask_session/tmp8vpu08jr.__wz_cache
- Codes/flask_session/tmp8wbtasfj.__wz_cache
- Codes/flask_session/tmp8xix8z82.__wz_cache
- Codes/flask_session/tmp8zdehur0.__wz_cache
- Codes/flask_session/tmp92etr057.__wz_cache
- Codes/flask_session/tmp94j8zxzb.__wz_cache
- Codes/flask_session/tmp97d3wrq5.__wz_cache
- Codes/flask_session/tmp97ot0rcc.__wz_cache
- Codes/flask_session/tmp9aikq5s1.__wz_cache
- Codes/flask_session/tmp9d4ke_pz.__wz_cache
- Codes/flask_session/tmp9dacf1l_.__wz_cache
- Codes/flask_session/tmp9ek4mlsr.__wz_cache
- Codes/flask_session/tmp9ewzmccf.__wz_cache
- Codes/flask_session/tmp9h3084g1.__wz_cache
- Codes/flask_session/tmp9iqpffb_.__wz_cache
- Codes/flask_session/tmp9lh2tlil.__wz_cache
- Codes/flask_session/tmp9ok74vpp.__wz_cache
- Codes/flask_session/tmp9qt_hgv9.__wz_cache
- Codes/flask_session/tmp9shgx2bm.__wz_cache
- Codes/flask_session/tmp9ttz9qw7.__wz_cache
- Codes/flask_session/tmp9vm6i4f_.__wz_cache
- Codes/flask_session/tmp9vx16lgl.__wz_cache
- Codes/flask_session/tmp9wkm7ezh.__wz_cache
- Codes/flask_session/tmp9zvc7_qa.__wz_cache
- Codes/flask_session/tmpa0mf_r16.__wz_cache
- Codes/flask_session/tmpa1avi99w.__wz_cache
- Codes/flask_session/tmpa1nw8ngu.__wz_cache
- Codes/flask_session/tmpa2t2c69v.__wz_cache
- Codes/flask_session/tmpa4osa13b.__wz_cache
- Codes/flask_session/tmpa4vq_i2b.__wz_cache
- Codes/flask_session/tmpa4xeri_r.__wz_cache
- Codes/flask_session/tmpa5ygl94b.__wz_cache
- Codes/flask_session/tmpa7pdya51.__wz_cache
- Codes/flask_session/tmpa8m7i5li.__wz_cache
- Codes/flask_session/tmpaga6vmht.__wz_cache
- Codes/flask_session/tmpaghp9a8g.__wz_cache
- Codes/flask_session/tmpagzp5b57.__wz_cache
- Codes/flask_session/tmpaul74ogx.__wz_cache
- Codes/flask_session/tmpawncvpdu.__wz_cache
- Codes/flask_session/tmpaywyrbkv.__wz_cache
- Codes/flask_session/tmpb_k8t0ui.__wz_cache
- Codes/flask_session/tmpb2xxj0e_.__wz_cache
- Codes/flask_session/tmpb40jedzh.__wz_cache
- Codes/flask_session/tmpb6bpa3c3.__wz_cache
- Codes/flask_session/tmpbabbm7hc.__wz_cache
- Codes/flask_session/tmpbbm1us7i.__wz_cache
- Codes/flask_session/tmpbbru8e3c.__wz_cache
- Codes/flask_session/tmpbcxtuwz2.__wz_cache
- Codes/flask_session/tmpbgo7xddm.__wz_cache
- Codes/flask_session/tmpbjwre1x3.__wz_cache
- Codes/flask_session/tmpbkgch8tl.__wz_cache
- Codes/flask_session/tmpbm2pk85q.__wz_cache
- Codes/flask_session/tmpbm9je3m3.__wz_cache
- Codes/flask_session/tmpbo1sslsm.__wz_cache
- Codes/flask_session/tmpbr76dvqe.__wz_cache
- Codes/flask_session/tmpbs578ewt.__wz_cache
- Codes/flask_session/tmpbx7i1y6o.__wz_cache
- Codes/flask_session/tmpbzty9t54.__wz_cache
- Codes/flask_session/tmpc0pdeo8y.__wz_cache
- Codes/flask_session/tmpc30ec13n.__wz_cache
- Codes/flask_session/tmpc4fquhf8.__wz_cache
- Codes/flask_session/tmpc73q3h55.__wz_cache
- Codes/flask_session/tmpcfn01vs8.__wz_cache
- Codes/flask_session/tmpcic3tw9s.__wz_cache
- Codes/flask_session/tmpcj0rfnbe.__wz_cache
- Codes/flask_session/tmpcj4j47ff.__wz_cache
- Codes/flask_session/tmpck81iwtl.__wz_cache
- Codes/flask_session/tmpckro7ny7.__wz_cache
- Codes/flask_session/tmpcn018eos.__wz_cache
- Codes/flask_session/tmpcwiszdi0.__wz_cache
- Codes/flask_session/tmpcx7n3hzm.__wz_cache
- Codes/flask_session/tmpcxwr0k6k.__wz_cache
- Codes/flask_session/tmpd_r_vjyy.__wz_cache
- Codes/flask_session/tmpd0eu124f.__wz_cache
- Codes/flask_session/tmpd2mngn7l.__wz_cache
- Codes/flask_session/tmpd5ibbgg1.__wz_cache
- Codes/flask_session/tmpd7t46f69.__wz_cache
- Codes/flask_session/tmpdasvmcu1.__wz_cache
- Codes/flask_session/tmpdcv72rlu.__wz_cache
- Codes/flask_session/tmpdgp5gokf.__wz_cache
- Codes/flask_session/tmpdi0sg2ys.__wz_cache
- Codes/flask_session/tmpdm44eaok.__wz_cache
- Codes/flask_session/tmpdmnxriq2.__wz_cache
- Codes/flask_session/tmpdna2pxa2.__wz_cache
- Codes/flask_session/tmpdpykqw23.__wz_cache
- Codes/flask_session/tmpdqkrxsh_.__wz_cache
- Codes/flask_session/tmpdxq8kmy5.__wz_cache
- Codes/flask_session/tmpdyha3t2e.__wz_cache
- Codes/flask_session/tmpdzqlj0jv.__wz_cache
- Codes/flask_session/tmpe8bp9g47.__wz_cache
- Codes/flask_session/tmpeauct5nr.__wz_cache
- Codes/flask_session/tmpecf7vch_.__wz_cache
- Codes/flask_session/tmped5432el.__wz_cache
- Codes/flask_session/tmpelnswk33.__wz_cache
- Codes/flask_session/tmpen0cq015.__wz_cache
- Codes/flask_session/tmpeozxsxvx.__wz_cache
- Codes/flask_session/tmpepdcolww.__wz_cache
- Codes/flask_session/tmpet_0q_ed.__wz_cache
- Codes/flask_session/tmpeupvkrpg.__wz_cache
- Codes/flask_session/tmpevixca4p.__wz_cache
[truncated: 402 more entries]
