# Supplementary material for: Classification of divorce causes during the COVID-19 pandemic using convolutional neural networks
Source: PeerJ Comput Sci. 2022 Jun 30;8:e998. doi: 10.7717/peerj-cs.998 (PMC9299239; doi:10.7717/peerj-cs.998)
Supplement: Supplemental Information 1 [file peerj-cs-08-998-s001.zip › Codes/app.py]

from types import prepare_class
from werkzeug.utils import secure_filename
import numpy as np
from flask import Flask, request, session, g, jsonify, render_template, flash, redirect, url_for, send_from_directory
from flask_session import Session
import os
import pandas as pd
from pandas.api.types import is_numeric_dtype
import time
from nltk.tokenize import word_tokenize
from model import Classification, PdfToText, Cleaning, TemplateReading
from scrapping import scrap
from flask_caching import Cache
temp = os.path.dirname(os.path.abspath(__file__))

UPLOAD_FOLDER = temp+'/static/classification/'
ALLOWED_EXTENSIONS = {'csv'}

app = Flask(__name__)
cache = Cache(app,config={'CACHE_TYPE': 'simple'})
app.config['UPLOAD_FOLDER_PDF'] = UPLOAD_FOLDER + 'pdf/'
app.config['UPLOAD_FOLDER_TEXT'] = UPLOAD_FOLDER + 'text/'
app.config['UPLOAD_FOLDER_CLEAN'] = UPLOAD_FOLDER + 'clean/'
app.config['UPLOAD_FOLDER_TEMPLATE'] = UPLOAD_FOLDER + 'template/'
app.config['UPLOAD_FOLDER_MODEL'] = UPLOAD_FOLDER + 'model/'
app.config['UPLOAD_FOLDER_GRAFIK'] = UPLOAD_FOLDER + 'grafik/'
app.config['STATIC_IMAGES'] = temp + '/static/images/'
app.secret_key = b'"F4Q8z\n\xec]/'
app.config["SESSION_PERMANENT"] = False
app.config["SESSION_TYPE"] = "filesystem"
app.config['SEND_FILE_MAX_AGE_DEFAULT'] = 60
Session(app)


@app.route('/cooksession', methods=['POST', 'GET'])
def cooksession():
    key_list = list(session.keys())
    return render_template('testing.html', crossmetric=key_list)


@app.before_request
def before_request():
    g.request_start_time = time.time()
    g.request_time = lambda: "%.5fs" % (time.time() - g.request_start_time)

@app.after_request
def add_header(response):    
    response.headers['Cache-Control'] = 'no-store, no-cache, must-revalidate, post-check=0, pre-check=0, max-age=43200'
    response.headers['Pragma'] = 'no-cache'
    response.headers['Expires'] = '-1'
    return response

@app.route('/download/<type>/<filename>')
def uploaded_file(type, filename):
    if type == "train":
        return send_from_directory(app.config['UPLOAD_FOLDER_PDF'],
                                   filename)
    elif type == "test":
        return send_from_directory(app.config['UPLOAD_FOLDER_TEST'],
                                   filename)
    else:
        flash("server error")
        return redirect(request.referrer)


def allowed_file(filename):
    return '.' in filename and \
           filename.rsplit('.', 1)[1].lower() in ALLOWED_EXTENSIONS


@app.route('/')
def home():
    return render_template('home.html')


@app.route('/train', methods=['GET', 'POST'])
def upload():
    active = ''
    files = os.listdir(app.config['UPLOAD_FOLDER_PDF'])

     # REMOVE FILES
    for f in os.listdir(app.config['UPLOAD_FOLDER_PDF']):
        try:
            os.remove(os.path.join(app.config['UPLOAD_FOLDER_PDF'], f))
        except:
            pass

    for f in os.listdir(app.config['UPLOAD_FOLDER_TEXT']):
        try:
            os.remove(os.path.join(app.config['UPLOAD_FOLDER_TEXT'], f))
        except:
            pass

    for f in os.listdir(app.config['UPLOAD_FOLDER_CLEAN']):
        try:
            os.remove(os.path.join(app.config['UPLOAD_FOLDER_CLEAN'], f))
        except:
            pass

    for f in os.listdir(app.config['UPLOAD_FOLDER_TEMPLATE']):
        try:
            os.remove(os.path.join(app.config['UPLOAD_FOLDER_TEMPLATE'], f))
        except:
            pass
    
    for f in os.listdir(app.config['UPLOAD_FOLDER_GRAFIK']):
        try:
            os.remove(os.path.join(app.config['UPLOAD_FOLDER_GRAFIK'], f))
        except:
            pass
        
    if request.method == 'POST':
        banyak_data = 0
        if (request.files.getlist("inputPdf[]")):
            uploaded_files = request.files.getlist("inputPdf[]")

            for file in uploaded_files:
                banyak_data = banyak_data + 1
            print("Banyak data: " + str(banyak_data))

            for file in uploaded_files:
                print(file.filename)
                if file.filename == '':
                    flash('Upload Data PDF !', 'warning')
                    return redirect(request.url)
                else:
                    filename = secure_filename(file.filename)
                    file.save(os.path.join(app.config['UPLOAD_FOLDER_PDF'], filename))
                    session['uploaded_train_file'] = filename
                    print("Save Dataset " + filename)
                    if filename.split('.')[1] == 'zip':
                        import zipfile
                        with zipfile.ZipFile(app.config['UPLOAD_FOLDER_PDF']+filename, 'r') as zip_ref:
                            zip_ref.extractall(app.config['UPLOAD_FOLDER_PDF'])

                        os.remove(app.config['UPLOAD_FOLDER_PDF']+filename)
                    elif filename.split('.')[1] == 'rar':
                        import patoolib
                        patoolib.extract_archive(app.config['UPLOAD_FOLDER_PDF']+filename, outdir=app.config['UPLOAD_FOLDER_PDF'])

                        os.remove(app.config['UPLOAD_FOLDER_PDF']+filename)

            return redirect(url_for('process', menu=['file']))

        elif(request.form.get('enter_page')):
            scr = scrap()
            active = 'page'
            page = request.form.get('enter_page')
            year = request.form.get('enter_year')
            resultEnterPage = active + " " + str(page) + " " + str(year)
            pageStart = page.split('-')[0]
            try:
                pageEnd = page.split('-')[1]
            except:
                pageEnd = pageStart
            print(pageStart, pageEnd)
            print(year)

            startReadPage = 1
            for i in range (int(pageStart),int(pageEnd)+1):
                print(i)
                url = 'https://putusan3.mahkamahagung.go.id/direktori/index/kategori/perceraian/tahunjenis/putus/tahun/%s/page/%s.html'  % (year, i)
                print(url)
                result, startReadPage = scr.getIndeks(url, app.config['UPLOAD_FOLDER_PDF'], 0, startReadPage)
                print(result)
                if result == 1 and startReadPage == 1:
                    print("time out")
                    flash('Request URL Time Out', 'warning')
                    return render_template('index.html', fileDataset=files, active=[active])

            return redirect(url_for('process', menu=resultEnterPage))

        elif(request.form.get('enter_date')):
            scr = scrap()
            active = 'date'
            date = request.form.get('enter_date')
            amount = request.form.get('enter_amount')
            year = date.split("-")[0]
            month = date.split("-")[1]
            resultEnterDate = active + " " + str(date) + " " + str(amount)
            print("Year : " + str(year))
            print("Month : " + str(month))
            print("Amount : " + str(amount))
            startReadPage = 1
            for i in range(1,500):
                print(i)
                url = 'https://putusan3.mahkamahagung.go.id/direktori/index/kategori/perceraian/tahunjenis/putus/tahun/%s/page/%s.html'  % (year, i)
                print(url)
                result, startReadPage = scr.getIndeksDate(url, app.config['UPLOAD_FOLDER_PDF'], 0, startReadPage, date, amount)
                print(result)
                if result == 1 and startReadPage == 1:
                    print("time out")
                    flash('Request URL Time Out', 'warning')
                    return render_template('index.html', fileDataset=files, active=[active])

                if result == 2:
                    # Data Enough
                    return redirect(url_for('process', menu=resultEnterDate))

            return redirect(url_for('process', menu=resultEnterDate))

    return render_template('index.html', fileDataset=files, active=active)


@app.route('/process/<menu>')
def process(menu):
    active = menu.split()
    print(type(menu))
    print(type(active))
    print(active[0])
    fileDataset = os.listdir(app.config['UPLOAD_FOLDER_PDF'])
    fileDataset2 = fileDataset.sort()
    print(fileDataset)
    print(fileDataset2)
    pdfToText = PdfToText()
    clean = Cleaning()
    templateReading = TemplateReading()
    classification = Classification()
    hasilTfidf = []

    # PDF TO TEXT
    print("Process PDF To Text ..")
    for file in os.listdir(app.config['UPLOAD_FOLDER_PDF']):
        path = app.config['UPLOAD_FOLDER_PDF'] + file
        textConvert = pdfToText.convert_pdf_to_string(path)

        fileText = file.replace(".pdf",".txt")
        pathSave = app.config['UPLOAD_FOLDER_TEXT'] + fileText
        
        file1 = open(pathSave,"w", encoding="utf-8")
        file1.writelines(textConvert)
        print ("File Save Text :  "+ pathSave)

    # CLEANING
    print("Process Cleaning and Template Reading..")
    for file in os.listdir(app.config['UPLOAD_FOLDER_TEXT']):
        path = app.config['UPLOAD_FOLDER_TEXT'] + file
        data_cleaning = clean.preprocessing(path)

        pathSave = app.config['UPLOAD_FOLDER_CLEAN'] + file
        save_file = open(pathSave,"w", encoding="utf-8")
        save_file.writelines(data_cleaning)
        print ("File Save Clean :  "+ pathSave)

        result_tokenize = word_tokenize(data_cleaning)
        data_reading = templateReading.remove_awal(result_tokenize)
        data_reading = templateReading.remove_akhir(data_reading)

        data_root = ""
        for reading in data_reading:
            data_root = data_root + " " + reading

        pathSave2 = app.config['UPLOAD_FOLDER_TEMPLATE'] + file
        save_file2 = open(pathSave2,"w", encoding="utf-8")
        save_file2.writelines(data_root)
        print ("File Save Template :  "+ pathSave2)

    print("Process TFIDF")
    dataTfidf,nama_file_array = classification.tfidf(app.config['UPLOAD_FOLDER_TEMPLATE'])
    print(dataTfidf)
    dataLabel = classification.labelling(dataTfidf,nama_file_array)
    print(dataLabel)

    if len(dataLabel) > 0:
        #memisahkan data dan labels
        data1 = []
        for features in dataLabel:
            data1.append(features)
        print(data1)

        sc = app.config['UPLOAD_FOLDER_MODEL']+'scaler.pkl'
        hasilPrepare = classification.prepareForTrain(data1, sc)
        print(hasilPrepare)

        pathModel = app.config['UPLOAD_FOLDER_MODEL']+'model.h5'
        pathGrafik = app.config['UPLOAD_FOLDER_GRAFIK']+'grafik.png'
        pathGrafik2 = "../static/classification/grafik/grafik.png"
        hasilClass = classification.TestModel(pathModel,hasilPrepare,pathGrafik)

        return render_template("index.html", hasilClass=hasilClass, fileDataset=fileDataset, active=active, graph=pathGrafik2)

    else:
        flash('Empty File PDF', 'warning')
        return render_template('index.html', fileDataset=fileDataset, active=menu)
if __name__ == '__main__':
    app.run(debug=True)
