# Supplementary material for: Classification of divorce causes during the COVID-19 pandemic using convolutional neural networks
Source: PeerJ Comput Sci. 2022 Jun 30;8:e998. doi: 10.7717/peerj-cs.998 (PMC9299239; doi:10.7717/peerj-cs.998)
Supplement: Supplemental Information 6 [file peerj-cs-08-998-s006.zip]

Archive with 31 entries (31 files):
- Rujuk Dataset/Data ke-1.pdf
- Rujuk Dataset/Data ke-10.pdf
- Rujuk Dataset/Data ke-11.pdf
- Rujuk Dataset/Data ke-12.pdf
- Rujuk Dataset/Data ke-13.pdf
- Rujuk Dataset/Data ke-14.pdf
- Rujuk Dataset/Data ke-15.pdf
- Rujuk Dataset/Data ke-16.pdf
- Rujuk Dataset/Data ke-17.pdf
- Rujuk Dataset/Data ke-18.pdf
- Rujuk Dataset/Data ke-19.pdf
- Rujuk Dataset/Data ke-2.pdf
- Rujuk Dataset/Data ke-20.pdf
- Rujuk Dataset/Data ke-21.pdf
- Rujuk Dataset/Data ke-22.pdf
- Rujuk Dataset/Data ke-23.pdf
- Rujuk Dataset/Data ke-24.pdf
- Rujuk Dataset/Data ke-25.pdf
- Rujuk Dataset/Data ke-26.pdf
- Rujuk Dataset/Data ke-27.pdf
- Rujuk Dataset/Data ke-28.pdf
- Rujuk Dataset/Data ke-29.pdf
- Rujuk Dataset/Data ke-3.pdf
- Rujuk Dataset/Data ke-30.pdf
- Rujuk Dataset/Data ke-4.pdf
- Rujuk Dataset/Data ke-5.pdf
- Rujuk Dataset/Data ke-6.pdf
- Rujuk Dataset/Data ke-7.pdf
- Rujuk Dataset/Data ke-8.pdf
- Rujuk Dataset/Data ke-9.pdf
- Rujuk Dataset/Rujuk.zip
